# Supplementary material for: Diagnostic and Prognostic Value of microRNAs in Patients with Laryngeal Cancer: A Systematic Review
Source: Noncoding RNA. 2023 Jan 19;9(1):9. doi: 10.3390/ncrna9010009 (PMC9966707; doi:10.3390/ncrna9010009)
Supplement: Supplementary file 1 [file ncrna-09-00009-s001.zip]

Archive with 1 entries (1 files):
- ncrna-2149719-supplementary.pdf
